# Supplementary material for: Investigating organizational resilience in a medicine and health sciences university in United Arab Emirates
Source: PLoS One. 2025 Dec 17;20(12):e0338728. doi: 10.1371/journal.pone.0338728 (PMC12711023; doi:10.1371/journal.pone.0338728)
Supplement: S5 File — (XLSX) [file pone.0338728.s005.xlsx]

## Sheet: Form Responses 1
ID	1_current_age	2_gender	3_role	4_length_of_service	5_opinions_measures_in_place	6_opinions_sufficiently_prepared	7_opinion_timely_actions	8_opinion_actions_effective	9_opinion_adaptability	10_opinion_learning	11_opinion_resilience	12_behaviours_collaboration_within_units	13_behaviours_collabortion_between_units	14_behaviours_adjusted_process_and_procedures	15_behaviours_innovation	16_behaviour_effective_communication	17_behaviour_supportive_leadership	18_behaviour_staff_resilience	19_behaviour_staff_adaption
1	50 – 59 years	Female	Staff	9 years and over	Strongly Agree	Agree	Agree	Strongly Agree	Agree	Strongly Agree	Agree	Always	Always	Always	Always	Always	Always	Always	Always
2	40 – 49 years	Male	Staff	6 – 8 years	Strongly Agree	Strongly Agree	Strongly Agree	Strongly Agree	Strongly Agree	Strongly Agree	Strongly Agree	Always	Always	Always	Always	Always	Always	Always	Always
3	40 – 49 years	Female	Faculty	3 – 5 years	Neutral	Neutral	Strongly Agree	Strongly Agree	Strongly Agree	Strongly Agree	Strongly Agree	Always	Always	Always	Always	Always	Always	Always	Always
4	50 – 59 years	Male	Faculty	0 – 2 years	Neutral	Neutral	Strongly Agree	Strongly Agree	Strongly Agree	Strongly Agree	Agree	Frequently	Frequently	Always	Always	Always	Always	Frequently	Frequently
5	60 years and over	Female	Staff	6 – 8 years	Agree	Agree	Strongly Agree	Strongly Agree	Strongly Agree	Strongly Agree	Strongly Agree	Always	Always	Always	Always	Always	Always	Always	Always
6	40 – 49 years	Female	Staff	3 – 5 years	Neutral	Neutral	Strongly Agree	Strongly Agree	Strongly Agree	Strongly Agree	Strongly Agree	Always	Always	Always	Always	Always	Always	Always	Always
7	30 – 39 years	Female	Staff	0 – 2 years	Strongly Agree	Strongly Agree	Strongly Agree	Strongly Agree	Strongly Agree	Strongly Agree	Strongly Agree	Always	Always	Always	Always	Always	Always	Always	Always
8	30 – 39 years	Female	Staff	3 – 5 years	Neutral	Agree	Strongly Agree	Strongly Agree	Agree	Strongly Agree	Strongly Agree	Always	Always	Always	Always	Always	Always	Always	Always
9	40 – 49 years	Female	Staff	0 – 2 years	Agree	Agree	Agree	Agree	Agree	Strongly Agree	Agree	Frequently	Frequently	Always	Frequently	Frequently	Frequently	Always	Always
10	30 – 39 years	Male	Staff	0 – 2 years	Disagree	Strongly Agree	Strongly Agree	Strongly Agree	Strongly Agree	Strongly Agree	Strongly Agree	Always	Always	Always	Always	Always	Always	Always	Always
11	30 – 39 years	Female	Staff	0 – 2 years	Agree	Strongly Agree	Strongly Agree	Strongly Agree	Agree	Agree	Strongly Agree	Always	Frequently	Always	Always	Frequently	Always	Always	Always
12	50 – 59 years	Male	Senior Leader	6 – 8 years	Agree	Strongly Agree	Strongly Agree	Strongly Agree	Strongly Agree	Agree	Strongly Agree	Always	Always	Always	Frequently	Always	Always	Always	Always
13	30 – 39 years	Male	Staff	3 – 5 years	Disagree	Strongly Agree	Strongly Agree	Strongly Agree	Strongly Agree	Agree, Strongly Agree	Strongly Agree	Always	Always	Always	Always	Always	Always	Always	Always
14	30 – 39 years	Female	Faculty	0 – 2 years	Neutral	Agree	Strongly Agree	Strongly Agree	Strongly Agree	Agree	Agree		Frequently	Always	Frequently	Always	Always	Always	Always
15	40 – 49 years	Female	Staff	3 – 5 years	Neutral	Agree	Strongly Agree	Strongly Agree	Strongly Agree	Strongly Agree	Strongly Agree		Always	Frequently	Frequently	Frequently	Always	Frequently	Sometimes
16	40 – 49 years	Female	Staff	0 – 2 years	Agree	Agree	Strongly Agree	Strongly Agree	Strongly Agree	Agree	Strongly Agree		Always	Always	Always	Frequently	Always	Always	Always
17	40 – 49 years	Male	Staff	0 – 2 years	Neutral	Strongly Agree	Strongly Agree	Strongly Agree	Strongly Agree	Strongly Agree	Strongly Agree		Always	Always	Always	Always	Always	Always	Always
18	40 – 49 years	Female	Staff	3 – 5 years	Strongly Agree	Strongly Agree	Strongly Agree	Strongly Agree	Strongly Agree	Strongly Agree	Strongly Agree		Always	Always	Always	Always	Always	Always	Always
19	30 – 39 years	Female	Faculty	6 – 8 years	Strongly Agree	Strongly Agree	Strongly Agree	Strongly Agree	Strongly Agree	Strongly Agree	Strongly Agree		Frequently	Always	Always	Always	Always	Always	Always
20	50 – 59 years	Female	Faculty	3 – 5 years	Agree	Strongly Agree	Strongly Agree	Strongly Agree	Agree	Agree	Agree		Always	Always	Frequently	Frequently	Always	Frequently	Frequently
21	30 – 39 years	Female	Senior Leader	6 – 8 years	Agree	Agree	Strongly Agree	Strongly Agree	Strongly Agree	Agree	Strongly Agree		Always	Frequently	Always	Always	Always	Always	Always
22	30 – 39 years	Female	Staff	9 years and over	Agree	Agree	Strongly Agree	Strongly Agree	Strongly Agree	Strongly Agree	Strongly Agree		Always	Always	Frequently	Always	Always	Always	Always
23	60 years and over	Male	Senior Leader	9 years and over	Strongly Agree	Strongly Agree	Strongly Agree	Strongly Agree	Strongly Agree	Strongly Agree	Strongly Agree		Always	Always	Always	Frequently	Always	Always	Always
24	40 – 49 years	Female	Staff	3 – 5 years	Neutral	Agree	Agree	Agree	Strongly Agree	Strongly Agree	Strongly Agree		Frequently	Frequently	Frequently	Always	Always	Always	Always
25	40 – 49 years	Female	Staff	9 years and over	Strongly Agree	Strongly Agree	Strongly Agree	Strongly Agree	Strongly Agree	Strongly Agree	Strongly Agree		Always	Always	Always	Always	Always	Always	Always
26	40 – 49 years	Female	Staff	0 – 2 years	Neutral	Disagree	Agree	Neutral	Neutral	Neutral	Agree		Sometimes	Sometimes	Sometimes	Sometimes	Sometimes	Always	Always
27	50 – 59 years	Male	Staff	6 – 8 years	Neutral	Strongly Agree	Strongly Agree	Strongly Agree	Strongly Agree	Strongly Agree	Strongly Agree		Always	Always	Always	Always	Always	Always	Always
28	50 – 59 years	Female	Faculty	6 – 8 years	Agree	Strongly Agree	Strongly Agree	Strongly Agree	Strongly Agree	Strongly Agree	Strongly Agree		Always	Always	Always	Frequently	Always	Frequently	Sometimes
29	40 – 49 years	Male	Staff	9 years and over	Strongly Agree	Strongly Agree	Strongly Agree	Strongly Agree	Strongly Agree	Strongly Agree	Strongly Agree		Always	Always	Always	Always	Always	Always	Always
30	40 – 49 years	Male	Faculty	6 – 8 years	Agree	Strongly Agree	Strongly Agree	Strongly Agree	Strongly Agree	Strongly Agree	Strongly Agree		Always	Always	Always	Always	Always	Always	Always
31	40 – 49 years	Male	Staff	0 – 2 years	Disagree	Strongly Agree	Strongly Agree	Strongly Agree	Strongly Agree	Strongly Agree	Strongly Agree		Always	Always	Always	Always	Always	Always	Always
32	30 – 39 years	Male	Staff	9 years and over	Neutral	Strongly Agree	Strongly Agree	Strongly Agree	Agree	Strongly Agree	Strongly Agree		Frequently, Always	Frequently	Frequently	Frequently	Always	Always	Frequently
33	40 – 49 years	Male	Staff	6 – 8 years	Strongly Agree	Strongly Agree	Strongly Agree	Strongly Agree	Agree	Strongly Agree	Strongly Agree		Always	Always	Frequently	Always	Always	Always	Always
34	30 – 39 years	Male	Staff	3 – 5 years	Agree	Strongly Agree	Strongly Agree	Strongly Agree	Agree	Agree	Neutral		Always	Always	Always	Always	Always	Always	Always
35	20 – 29 years	Male	Staff	3 – 5 years	Agree	Agree	Strongly Agree	Strongly Agree	Strongly Agree	Strongly Agree	Strongly Agree		Always	Always	Always	Always	Always	Always	Always
36	40 – 49 years	Female	Staff	3 – 5 years	Neutral	Agree	Agree	Agree	Agree	Agree	Agree		Frequently	Always	Always	Always	Always	Always	Always
37	60 years and over	Male	Staff	3 – 5 years	Agree	Agree	Agree	Agree	Agree	Strongly Agree	Strongly Agree		Always	Always	Always	Always	Always	Always	Always
38	60 years and over	Male	Staff	0 – 2 years	Strongly Agree	Strongly Agree	Strongly Agree	Strongly Agree	Strongly Agree	Strongly Agree	Strongly Agree		Always	Always	Always	Always	Always	Always	Always
39	30 – 39 years	Male	Staff	3 – 5 years	Agree	Agree	Strongly Agree	Agree	Agree	Agree	Agree		Frequently	Frequently	Always	Always	Always	Frequently	Frequently
40	40 – 49 years	Female	Staff	0 – 2 years	Agree	Strongly Agree	Strongly Agree	Strongly Agree	Strongly Agree	Strongly Agree	Strongly Agree		Always	Always	Always	Always	Always	Always	Always
41	50 – 59 years	Male	Faculty	0 – 2 years	Neutral	Agree	Strongly Agree	Agree	Agree	Agree	Strongly Agree		Frequently	Frequently	Always	Always	Always	Always	Always
42	30 – 39 years	Male	Staff	6 – 8 years	Agree	Strongly Agree	Strongly Agree	Strongly Agree	Strongly Agree	Strongly Agree	Strongly Agree		Frequently	Frequently	Always	Always	Always	Always	Always
43	60 years and over	Male	Faculty	6 – 8 years	Agree	Strongly Agree	Strongly Agree	Agree	Strongly Agree	Strongly Agree	Strongly Agree		Frequently	Frequently	Frequently	Always	Always	Frequently	Frequently
44	50 – 59 years	Female	Faculty	0 – 2 years	Strongly Disagree	Strongly Disagree	Strongly Disagree	Strongly Disagree	Strongly Disagree	Strongly Disagree	Strongly Disagree		Always	Always	Always	Always	Always	Always	Always
45	50 – 59 years	Female	Staff	0 – 2 years	Neutral	Agree	Strongly Agree	Strongly Agree	Agree, Strongly Agree	Strongly Agree	Strongly Agree		Always	Always	Always	Frequently	Always	Always	Always
46	50 – 59 years	Female	Staff	0 – 2 years	Strongly Agree	Strongly Agree	Strongly Agree	Strongly Agree	Strongly Agree	Strongly Agree	Strongly Agree		Always	Always	Always	Always	Always	Always	Always
47	50 – 59 years	Female	Senior Leader	6 – 8 years	Strongly Agree	Agree	Strongly Agree	Strongly Agree	Strongly Agree	Strongly Agree	Strongly Agree		Frequently	Always	Always	Always	Always	Always	Always
48	30 – 39 years	Female	Staff	0 – 2 years	Agree	Agree	Strongly Agree	Agree	Agree	Agree	Strongly Agree		Frequently	Frequently	Frequently	Frequently	Always	Frequently	Frequently
49	40 – 49 years	Male	Staff	9 years and over	Agree	Agree	Strongly Agree	Strongly Agree	Strongly Agree	Agree	Strongly Agree		Frequently	Always	Frequently	Always	Always	Frequently	Frequently
50	30 – 39 years	Female	Staff	3 – 5 years	Strongly Agree	Strongly Agree	Strongly Agree	Strongly Agree	Strongly Agree	Strongly Agree	Strongly Agree		Always	Always	Always	Always	Always	Always	Always
51	30 – 39 years	Female	Staff	3 – 5 years	Agree	Strongly Agree	Strongly Agree	Strongly Agree	Agree	Strongly Agree	Strongly Agree		Frequently	Always	Always	Always	Always	Always	Always
52	20 – 29 years	Female	Staff	0 – 2 years	Strongly Agree	Strongly Agree	Strongly Agree	Strongly Agree	Strongly Agree	Strongly Agree	Strongly Agree		Always	Always	Always	Always	Always	Always	Always
53	30 – 39 years	Female	Staff	0 – 2 years	Disagree	Strongly Agree	Strongly Agree	Strongly Agree	Strongly Agree	Strongly Agree	Strongly Agree		Frequently	Always	Frequently	Always	Always	Always	Frequently
54	40 – 49 years	Female	Faculty	3 – 5 years	Disagree	Agree	Strongly Agree	Strongly Agree	Strongly Agree	Strongly Agree	Strongly Agree		Always	Always	Always	Always	Always	Always	Always
55	60 years and over	Female	Faculty	3 – 5 years	Strongly Agree	Strongly Agree	Strongly Agree	Strongly Agree	Strongly Agree	Strongly Agree	Strongly Agree		Always	Always	Always	Always	Always	Always	Always
56	60 years and over	Male	Staff	6 – 8 years	Agree	Agree	Agree	Agree	Agree	Agree	Agree		Sometimes	Frequently	Frequently	Frequently	Always	Frequently	Frequently
57	50 – 59 years	Female	Senior Leader	3 – 5 years	Agree	Agree	Strongly Agree	Strongly Agree	Strongly Agree	Strongly Agree	Strongly Agree		Always	Always	Always	Always	Always	Always	Always
58	30 – 39 years	Male	Staff	3 – 5 years	Strongly Agree	Strongly Agree	Strongly Agree	Strongly Agree	Strongly Agree	Strongly Agree	Strongly Agree		Always	Always	Always	Always	Always	Always	Always
59	40 – 49 years	Male	Staff	3 – 5 years	Strongly Agree	Strongly Agree	Strongly Agree	Strongly Agree	Strongly Agree	Strongly Agree	Strongly Agree		Always	Always	Always	Always	Always	Always	Always
60	30 – 39 years	Male	Staff	6 – 8 years	Agree	Neutral, Agree	Strongly Agree	Agree	Agree	Neutral	Agree		Frequently	Frequently	Sometimes	Frequently	Sometimes	Frequently	Frequently
61	40 – 49 years	Male	Staff	6 – 8 years	Agree	Agree	Strongly Agree	Strongly Agree	Strongly Agree	Strongly Agree	Agree		Frequently	Always	Always	Always	Always	Frequently	Frequently
62	30 – 39 years	Female	Staff	0 – 2 years	Strongly Agree	Strongly Agree	Strongly Agree	Strongly Agree	Strongly Agree	Strongly Agree	Strongly Agree		Always	Always	Always	Always	Always	Always	Always
63	30 – 39 years	Female	Staff	3 – 5 years	Neutral	Agree	Strongly Agree	Strongly Agree	Strongly Agree	Strongly Agree	Strongly Agree		Always	Always	Sometimes	Always	Frequently	Always	Always
64	30 – 39 years	Female	Senior Leader	0 – 2 years	Agree	Agree	Strongly Agree	Agree	Neutral	Agree	Agree		Always	Frequently	Frequently	Sometimes	Frequently	Frequently	Always
65	30 – 39 years	Male	Staff	0 – 2 years	Strongly Agree	Strongly Agree	Strongly Agree	Strongly Agree	Strongly Agree	Strongly Agree	Strongly Agree		Always	Always	Always	Always	Always	Always	Always
66	30 – 39 years	Female	Staff	3 – 5 years	Strongly Agree	Strongly Agree	Strongly Agree	Strongly Agree	Strongly Agree	Strongly Agree	Strongly Agree		Always	Always	Always	Always	Always	Always	Always
67	40 – 49 years	Female	Staff	3 – 5 years	Agree	Agree	Agree	Agree	Strongly Agree	Strongly Agree	Strongly Agree		Frequently	Frequently	Frequently	Always	Always	Always	Always
68	60 years and over	Male	Staff	0 – 2 years	Strongly Agree	Strongly Agree	Strongly Agree	Strongly Agree	Strongly Agree	Strongly Agree	Strongly Agree		Always	Always	Always	Always	Always	Always	Always
69	50 – 59 years	Male	Senior Leader	3 – 5 years	Neutral	Agree	Strongly Agree	Strongly Agree	Strongly Agree	Strongly Agree	Strongly Agree		Frequently	Frequently	Frequently	Frequently	Always	Frequently, Always	Always
70	60 years and over	Male	Faculty	3 – 5 years	Disagree	Agree	Agree	Agree	Agree	Agree	Agree		Frequently	Frequently	Frequently	Frequently	Always	Frequently	Frequently
